# Supplementary material for: Identification and characterization of circular RNAs involved in the fertility stability of cotton CMS-D2 restorer line under heat stress
Source: BMC Plant Biol. 2024 Jan 5;24:32. doi: 10.1186/s12870-023-04706-w (PMC10768462; doi:10.1186/s12870-023-04706-w)
Supplement: Supplementary file 1 — Additional file 1: Table S1. Overview of circRNA sequencing data. [file 12870_2023_4706_MOESM1_ESM.xlsx]

## Sheet: Sheet1
Additional file 1: Table S1. Overview of circRNA sequencing data.
Sample	Raw Data			Valid Data			Valid Ratio(reads)	Q20/%	Q30/%	GC content/%
	Read	Base/Gb		Read	Base/Gb
AP_NH1	85288104	12.79		80536976	12.08		94.43	99.98	98.19	50
AP_NH2	90749712	13.61		84132268	12.62		92.71	99.98	98.08	50
AP_NH3	81256412	12.19		78788210	11.82		96.96	99.98	98.03	52
AP_SH1	91619812	13.74		89344150	13.4		97.52	99.97	97.98	51
AP_SH2	92094406	13.81		89656874	13.45		97.35	99.97	98.14	50.5
AP_SH3	81460232	12.22		79348682	11.9		97.41	99.97	97.95	50.5
JP_NH1	90931516	13.64		87311510	13.1		96.02	99.99	98.61	51
JP_NH2	85873156	12.88		83519662	12.53		97.26	99.98	98.41	48.5
JP_NH3	93805890	14.07		91066326	13.66		97.08	99.98	98.52	49
JP_SH1	85775714	12.87		77148930	11.57		89.94	99.98	97.52	50
JP_SH2	81498594	12.22		79348462	11.9		97.36	99.98	97.75	49
JP_SH3	71448608	10.72		69507436	10.43		97.28	99.98	98.1	48.5
Average	85983513	12.8967		8.24758e+07	12.3717		95.9433	99.9783	98.1067	50
Sum	1031802156	154.76		989709486	148.46		1151.32	-	-	-
