# Supplementary material for: Identification and characterization of circular RNAs involved in the fertility stability of cotton CMS-D2 restorer line under heat stress
Source: BMC Plant Biol. 2024 Jan 5;24:32. doi: 10.1186/s12870-023-04706-w (PMC10768462; doi:10.1186/s12870-023-04706-w)
Supplement: Supplementary file 3 — Additional file 3: Table S2. GO functional classification of parental genes of differentially expressed circRNAs (DECs).(XLSX 30 KB) [file 12870_2023_4706_MOESM3_ESM.xlsx]

## Sheet: Sheet1
Additional file 3: Table S2. GO functional classification of parental genes of differentially expressed circRNAs (DECs).
GO_ID	GO_Term	GO_function	GO_class	Genes	S gene number	TS gene number	B gene number	TB gene number	pvalue
GO:0005576	extracellular region	cellular_component	3	circRNA125(KAPP);circRNA138(KAPP);circRNA146(METE);circRNA157(PEX4);circRNA161(METE);circRNA163(KAPP);circRNA172(KAPP);circRNA22(At3g43860);circRNA287(LAT59);circRNA310(UBC35);circRNA328(PEX4);circRNA371(PAP3);circRNA392(UBC35);circRNA397(PEX4);circRNA40(UBC35);circRNA41(PEX4);circRNA44(GLOX1);circRNA467(PEX4);circRNA671(GLOX1);circRNA724(PEX3);circRNA765(UBC35);ciRNA19(NEC3);ciRNA29(PGA3);ciRNA5…	11	92	27	475	0.00688765
GO:0005789	endoplasmic reticulum membrane	cellular_component	5	circRNA214(3BETAHSD/D3);circRNA276(ERMP1);circRNA304(SMO2-2);circRNA309(SLD2);circRNA369(ERMP1);circRNA463(QCT);circRNA737(PAT03)	6	92	13	475	0.0241415
GO:0004553	hydrolase activity, hydrolyzing O-glycosyl compounds	molecular_function	6	circRNA219(At4g34480);circRNA22(At3g43860);circRNA639(ISA1)	3	92	4	475	0.0242985
GO:0010183	pollen tube guidance	biological_process	4	circRNA124(MMK1);ciRNA84(LIP1)	2	92	2	475	0.0371841
GO:0005199	structural constituent of cell wall	molecular_function	4	circRNA157(PEX4);circRNA328(PEX4);circRNA397(PEX4);circRNA41(PEX4);circRNA467(PEX4);circRNA724(PEX3);ciRNA5(PEX3);ciRNA63(PEX3)	2	92	2	475	0.0371841
GO:0016126	sterol biosynthetic process	biological_process	8	circRNA214(3BETAHSD/D3);circRNA304(SMO2-2)	2	92	2	475	0.0371841
GO:0016791	phosphatase activity	molecular_function	7	circRNA209(surE);ciRNA49(At1g05000)	2	92	2	475	0.0371841
GO:0016311	dephosphorylation	biological_process	7	circRNA209(surE);circRNA371(PAP3)	2	92	2	475	0.0371841
GO:0071555	cell wall organization	biological_process	6	circRNA157(PEX4);circRNA22(At3g43860);circRNA328(PEX4);circRNA397(PEX4);circRNA41(PEX4);circRNA467(PEX4);circRNA724(PEX3);ciRNA29(PGA3);ciRNA5(PEX3);ciRNA63(PEX3);ciRNA6(PGA3)	4	92	8	475	0.049172
GO:0030599	pectinesterase activity	molecular_function	7	circRNA168(PME21);circRNA169(PME21);circRNA170(PME21);circRNA205(PMEI12);circRNA239(PME28);circRNA241(PME21);circRNA307(PME21);circRNA313(PME21);circRNA388(PME21);circRNA473(PME21);circRNA50(PME21);circRNA51(PME21);circRNA52(PME21);circRNA53(PME21);circRNA604(PME21);circRNA64(PME21);circRNA65(PME21);circRNA66(PME21);circRNA67(PME21);ciRNA2(PME21)	3	92	5	475	0.0522361
GO:0004722	protein serine/threonine phosphatase activity	molecular_function	9	circRNA125(KAPP);circRNA138(KAPP);circRNA147(PP2C38);circRNA163(KAPP);circRNA172(KAPP);circRNA290(PP2C38);circRNA371(PAP3);circRNA399(PP2C38);circRNA48(PP2C38);circRNA582(PP2C38)	3	92	5	475	0.0522361
GO:0046910	pectinesterase inhibitor activity	molecular_function	6	circRNA168(PME21);circRNA169(PME21);circRNA170(PME21);circRNA205(PMEI12);circRNA239(PME28);circRNA241(PME21);circRNA307(PME21);circRNA313(PME21);circRNA388(PME21);circRNA473(PME21);circRNA50(PME21);circRNA51(PME21);circRNA52(PME21);circRNA53(PME21);circRNA604(PME21);circRNA64(PME21);circRNA65(PME21);circRNA66(PME21);circRNA67(PME21);ciRNA2(PME21)	3	92	5	475	0.0522361
GO:0071944	cell periphery	cellular_component	4	circRNA168(PME21);circRNA169(PME21);circRNA170(PME21);circRNA205(PMEI12);circRNA239(PME28);circRNA241(PME21);circRNA307(PME21);circRNA313(PME21);circRNA388(PME21);circRNA473(PME21);circRNA50(PME21);circRNA51(PME21);circRNA52(PME21);circRNA53(PME21);circRNA604(PME21);circRNA64(PME21);circRNA65(PME21);circRNA66(PME21);circRNA67(PME21);ciRNA2(PME21)	3	92	5	475	0.0522361
GO:0006886	intracellular protein transport	biological_process	10	circRNA232(At1g60070);circRNA27(SYP31);circRNA443(TOM1);circRNA454(At1g60070);ciRNA75(TBC1D15)	4	92	9	475	0.075604
GO:0005622	intracellular	cellular_component	4	circRNA280(HBS1L);circRNA443(TOM1);circRNA6(SVR3);ciRNA75(TBC1D15)	4	92	9	475	0.075604
GO:0005618	cell wall	cellular_component	5	circRNA117(ECR);circRNA152(ECR);circRNA157(PEX4);circRNA328(PEX4);circRNA397(PEX4);circRNA41(PEX4);circRNA467(PEX4);circRNA594(ECR);circRNA608(GLP10);circRNA724(PEX3);ciRNA29(PGA3);ciRNA5(PEX3);ciRNA63(PEX3);ciRNA6(PGA3)	5	92	13	475	0.0856714
GO:0000139	Golgi membrane	cellular_component	7	circRNA148(At2g39750);circRNA207(GAUT14);circRNA210(MNS1);circRNA274(GAUT14);circRNA27(SYP31);circRNA601(UXS1)	5	92	13	475	0.0856714
GO:0006470	protein dephosphorylation	biological_process	9	circRNA125(KAPP);circRNA138(KAPP);circRNA147(PP2C38);circRNA163(KAPP);circRNA172(KAPP);circRNA290(PP2C38);circRNA399(PP2C38);circRNA48(PP2C38);circRNA582(PP2C38)	2	92	3	475	0.0974019
GO:0004430	1-phosphatidylinositol 4-kinase activity	molecular_function	8	circRNA34(PI4KG2);circRNA673(PI4KG1)	2	92	3	475	0.0974019
GO:0030659	cytoplasmic vesicle membrane	cellular_component	6	circRNA395(APY6);circRNA737(PAT03)	2	92	3	475	0.0974019
GO:0016021	integral component of membrane	cellular_component	5	circRNA114(MYOB6);circRNA125(KAPP);circRNA138(KAPP);circRNA148(At2g39750);circRNA163(KAPP);circRNA172(KAPP);circRNA207(GAUT14);circRNA214(3BETAHSD/D3);circRNA274(GAUT14);circRNA276(ERMP1);circRNA27(SYP31);circRNA2(ABCG31);circRNA304(SMO2-2);circRNA309(SLD2);circRNA35(hutH);circRNA369(ERMP1);circRNA395(APY6);circRNA409(ADRA2B);circRNA463(QCT);circRNA601(UXS1);circRNA737(PAT03);ciRNA20(CNR6)	17	92	66	475	0.1081
GO:0005575	cellular_component	cellular_component	2	circRNA140(ltnD);circRNA276(ERMP1);circRNA369(ERMP1);circRNA673(PI4KG1)	3	92	7	475	0.135856
GO:0004721	phosphoprotein phosphatase activity	molecular_function	8	circRNA125(KAPP);circRNA138(KAPP);circRNA163(KAPP);circRNA172(KAPP);ciRNA49(At1g05000)	2	92	4	475	0.170505
GO:0006412	translation	biological_process	8	circRNA280(HBS1L);circRNA6(SVR3)	2	92	4	475	0.170505
GO:0003993	acid phosphatase activity	molecular_function	8	circRNA209(surE);circRNA371(PAP3)	2	92	4	475	0.170505
GO:0046872	metal ion binding	molecular_function	6	circRNA125(KAPP);circRNA138(KAPP);circRNA147(PP2C38);circRNA163(KAPP);circRNA172(KAPP);circRNA276(ERMP1);circRNA287(LAT59);circRNA290(PP2C38);circRNA309(SLD2);circRNA369(ERMP1);circRNA371(PAP3);circRNA399(PP2C38);circRNA456(HDA15);circRNA48(PP2C38);circRNA57(SGR2);circRNA582(PP2C38);circRNA5(SGR2);ciRNA18(GILP)	9	92	34	475	0.191216
GO:0010150	leaf senescence	biological_process	6	circRNA124(MMK1)	1	92	1	475	0.193684
GO:2000037	regulation of stomatal complex patterning	biological_process	7	circRNA124(MMK1)	1	92	1	475	0.193684
GO:0070417	cellular response to cold	biological_process	6	circRNA309(SLD2)	1	92	1	475	0.193684
GO:0004832	valine-tRNA ligase activity	molecular_function	7	circRNA144(EMB2247)	1	92	1	475	0.193684
GO:0009306	protein secretion	biological_process	10	circRNA217(SECA2)	1	92	1	475	0.193684
GO:0102488	dTTP phosphohydrolase activity	molecular_function	7	circRNA395(APY6)	1	92	1	475	0.193684
GO:0010506	regulation of autophagy	biological_process	8	circRNA230(KMS1);circRNA26(KMS1)	1	92	1	475	0.193684
GO:2000280	regulation of root development	biological_process	7	circRNA608(GLP10)	1	92	1	475	0.193684
GO:0102485	dATP phosphohydrolase activity	molecular_function	7	circRNA395(APY6)	1	92	1	475	0.193684
GO:0102491	dGTP phosphohydrolase activity	molecular_function	7	circRNA395(APY6)	1	92	1	475	0.193684
GO:0103066	4alpha-carboxy-4beta-methyl-5alpha-cholesta-8-en-3beta-ol:NAD(P)+ 3-oxidoreductase (decarboxylating) activity	molecular_function	7	circRNA214(3BETAHSD/D3)	1	92	1	475	0.193684
GO:0004640	phosphoribosylanthranilate isomerase activity	molecular_function	7	circRNA302(PAI1)	1	92	1	475	0.193684
GO:0008419	RNA lariat debranching enzyme activity	molecular_function	10	ciRNA55(DBR1)	1	92	1	475	0.193684
GO:0008234	cysteine-type peptidase activity	molecular_function	7	ciRNA9(At3g57810)	1	92	1	475	0.193684
GO:0008970	phosphatidylcholine 1-acylhydrolase activity	molecular_function	8	circRNA57(SGR2);circRNA5(SGR2)	1	92	1	475	0.193684
GO:0080065	4-alpha-methyl-delta7-sterol oxidation	biological_process	9	circRNA304(SMO2-2)	1	92	1	475	0.193684
GO:0004620	phospholipase activity	molecular_function	7	circRNA57(SGR2);circRNA5(SGR2)	1	92	1	475	0.193684
GO:0003854	3-beta-hydroxy-delta5-steroid dehydrogenase activity	molecular_function	7	circRNA214(3BETAHSD/D3)	1	92	1	475	0.193684
GO:0006855	drug transmembrane transport	biological_process	7	circRNA360(DTX42)	1	92	1	475	0.193684
GO:0048481	plant ovule development	biological_process	5	circRNA124(MMK1)	1	92	1	475	0.193684
GO:0010021	amylopectin biosynthetic process	biological_process	7	circRNA639(ISA1)	1	92	1	475	0.193684
GO:0048278	vesicle docking	biological_process	6	circRNA27(SYP31)	1	92	1	475	0.193684
GO:0006974	cellular response to DNA damage stimulus	biological_process	6	circRNA322(KIN17)	1	92	1	475	0.193684
GO:0052631	sphingolipid delta-8 desaturase activity	molecular_function	6	circRNA309(SLD2)	1	92	1	475	0.193684
GO:0030246	carbohydrate binding	molecular_function	4	circRNA242(R40C1)	1	92	1	475	0.193684
GO:0033320	UDP-D-xylose biosynthetic process	biological_process	10	circRNA601(UXS1)	1	92	1	475	0.193684
GO:0006607	NLS-bearing protein import into nucleus	biological_process	12	circRNA116(KPNB1)	1	92	1	475	0.193684
GO:0070403	NAD+ binding	molecular_function	6	circRNA601(UXS1)	1	92	1	475	0.193684
GO:0009058	biosynthetic process	biological_process	4	circRNA136(MMT1)	1	92	1	475	0.193684
GO:0030570	pectate lyase activity	molecular_function	7	circRNA287(LAT59)	1	92	1	475	0.193684
GO:0102487	dUTP phosphohydrolase activity	molecular_function	7	circRNA395(APY6)	1	92	1	475	0.193684
GO:0000407	phagophore assembly site	cellular_component	6	circRNA230(KMS1);circRNA26(KMS1)	1	92	1	475	0.193684
GO:0009901	anther dehiscence	biological_process	6	circRNA395(APY6)	1	92	1	475	0.193684
GO:0046500	S-adenosylmethionine metabolic process	biological_process	7	circRNA136(MMT1)	1	92	1	475	0.193684
GO:0047012	sterol-4-alpha-carboxylate 3-dehydrogenase (decarboxylating) activity	molecular_function	7	circRNA214(3BETAHSD/D3)	1	92	1	475	0.193684
GO:0008810	cellulase activity	molecular_function	7	circRNA22(At3g43860)	1	92	1	475	0.193684
GO:0006438	valyl-tRNA aminoacylation	biological_process	13	circRNA144(EMB2247)	1	92	1	475	0.193684
GO:0030131	clathrin adaptor complex	cellular_component	7	circRNA232(At1g60070);circRNA454(At1g60070)	1	92	1	475	0.193684
GO:0000305	response to oxygen radical	biological_process	7	ciRNA19(NEC3);ciRNA7(NEC3);ciRNA8(NEC3)	1	92	1	475	0.193684
GO:0050667	homocysteine metabolic process	biological_process	10	circRNA146(METE);circRNA161(METE)	1	92	1	475	0.193684
GO:2000038	regulation of stomatal complex development	biological_process	8	circRNA124(MMK1)	1	92	1	475	0.193684
GO:0102490	8-oxo-dGTP phosphohydrolase activity	molecular_function	7	circRNA395(APY6)	1	92	1	475	0.193684
GO:0103067	4alpha-carboxy-5alpha-cholesta-8-en-3beta-ol:NAD(P)+ 3-dehydrogenase (decarboxylating) activity	molecular_function	7	circRNA214(3BETAHSD/D3)	1	92	1	475	0.193684
GO:0033609	oxalate metabolic process	biological_process	9	circRNA608(GLP10)	1	92	1	475	0.193684
GO:1900425	negative regulation of defense response to bacterium	biological_process	8	circRNA147(PP2C38);circRNA290(PP2C38);circRNA399(PP2C38);circRNA48(PP2C38);circRNA582(PP2C38)	1	92	1	475	0.193684
GO:0045490	pectin catabolic process	biological_process	8	circRNA287(LAT59)	1	92	1	475	0.193684
GO:0010229	inflorescence development	biological_process	6	circRNA124(MMK1)	1	92	1	475	0.193684
GO:0010120	camalexin biosynthetic process	biological_process	9	circRNA124(MMK1)	1	92	1	475	0.193684
GO:0004407	histone deacetylase activity	molecular_function	7	circRNA456(HDA15)	1	92	1	475	0.193684
GO:0019156	isoamylase activity	molecular_function	5	circRNA639(ISA1)	1	92	1	475	0.193684
GO:0009225	nucleotide-sugar metabolic process	biological_process	8	circRNA601(UXS1)	1	92	1	475	0.193684
GO:0008311	double-stranded DNA 3'-5' exodeoxyribonuclease activity	molecular_function	10	ciRNA11(ARP)	1	92	1	475	0.193684
GO:0030245	cellulose catabolic process	biological_process	11	circRNA22(At3g43860)	1	92	1	475	0.193684
GO:0004556	alpha-amylase activity	molecular_function	8	circRNA639(ISA1)	1	92	1	475	0.193684
GO:0080136	priming of cellular response to stress	biological_process	7	circRNA124(MMK1)	1	92	1	475	0.193684
GO:0050408	[pyruvate kinase]-phosphatase activity	molecular_function	9	circRNA125(KAPP);circRNA138(KAPP);circRNA163(KAPP);circRNA172(KAPP)	1	92	1	475	0.193684
GO:0010497	plasmodesmata-mediated intercellular transport	biological_process	7	circRNA608(GLP10)	1	92	1	475	0.193684
GO:0009620	response to fungus	biological_process	7	circRNA124(MMK1)	1	92	1	475	0.193684
GO:0032580	Golgi cisterna membrane	cellular_component	8	circRNA601(UXS1)	1	92	1	475	0.193684
GO:0016758	transferase activity, transferring hexosyl groups	molecular_function	6	circRNA207(GAUT14);circRNA274(GAUT14)	1	92	1	475	0.193684
GO:0000302	response to reactive oxygen species	biological_process	6	circRNA124(MMK1)	1	92	1	475	0.193684
GO:0034051	negative regulation of plant-type hypersensitive response	biological_process	9	ciRNA18(GILP)	1	92	1	475	0.193684
GO:0009664	plant-type cell wall organization	biological_process	7	circRNA287(LAT59)	1	92	1	475	0.193684
GO:0052325	cell wall pectin biosynthetic process	biological_process	9	circRNA207(GAUT14);circRNA274(GAUT14)	1	92	1	475	0.193684
GO:0047911	galacturan 1,4-alpha-galacturonidase activity	molecular_function	7	ciRNA29(PGA3);ciRNA6(PGA3)	1	92	1	475	0.193684
GO:0004725	protein tyrosine phosphatase activity	molecular_function	9	ciRNA49(At1g05000)	1	92	1	475	0.193684
GO:0030732	methionine S-methyltransferase activity	molecular_function	8	circRNA136(MMT1)	1	92	1	475	0.193684
GO:0004571	mannosyl-oligosaccharide 1,2-alpha-mannosidase activity	molecular_function	10	circRNA210(MNS1)	1	92	1	475	0.193684
GO:0010368	chloroplast isoamylase complex	cellular_component	6	circRNA639(ISA1)	1	92	1	475	0.193684
GO:0015450	P-P-bond-hydrolysis-driven protein transmembrane transporter activity	molecular_function	7	circRNA217(SECA2)	1	92	1	475	0.193684
GO:0006260	DNA replication	biological_process	8	circRNA322(KIN17)	1	92	1	475	0.193684
GO:0050826	response to freezing	biological_process	6	circRNA124(MMK1)	1	92	1	475	0.193684
GO:0003690	double-stranded DNA binding	molecular_function	7	circRNA322(KIN17)	1	92	1	475	0.193684
GO:0008252	nucleotidase activity	molecular_function	8	circRNA209(surE)	1	92	1	475	0.193684
GO:0006598	polyamine catabolic process	biological_process	10	circRNA245(PAO2)	1	92	1	475	0.193684
GO:0004107	chorismate synthase activity	molecular_function	7	circRNA12(EMB1144)	1	92	1	475	0.193684
GO:0016603	glutaminyl-peptide cyclotransferase activity	molecular_function	7	circRNA463(QCT)	1	92	1	475	0.193684
GO:0008131	primary amine oxidase activity	molecular_function	7	circRNA245(PAO2)	1	92	1	475	0.193684
GO:0010584	pollen exine formation	biological_process	8	circRNA395(APY6)	1	92	1	475	0.193684
GO:0005795	Golgi stack	cellular_component	7	circRNA443(TOM1)	1	92	1	475	0.193684
GO:0005977	glycogen metabolic process	biological_process	9	circRNA639(ISA1)	1	92	1	475	0.193684
GO:0009294	DNA mediated transformation	biological_process	6	circRNA456(HDA15)	1	92	1	475	0.193684
GO:0006694	steroid biosynthetic process	biological_process	7	circRNA214(3BETAHSD/D3)	1	92	1	475	0.193684
GO:0000254	C-4 methylsterol oxidase activity	molecular_function	7	circRNA304(SMO2-2)	1	92	1	475	0.193684
GO:0006491	N-glycan processing	biological_process	8	circRNA210(MNS1)	1	92	1	475	0.193684
GO:0009864	induced systemic resistance, jasmonic acid mediated signaling pathway	biological_process	6	circRNA124(MMK1)	1	92	1	475	0.193684
GO:0042732	D-xylose metabolic process	biological_process	8	circRNA601(UXS1)	1	92	1	475	0.193684
GO:0008705	methionine synthase activity	molecular_function	8	circRNA146(METE);circRNA161(METE)	1	92	1	475	0.193684
GO:0030121	AP-1 adaptor complex	cellular_component	8	circRNA232(At1g60070);circRNA454(At1g60070)	1	92	1	475	0.193684
GO:0102486	dCTP phosphohydrolase activity	molecular_function	7	circRNA395(APY6)	1	92	1	475	0.193684
GO:0006891	intra-Golgi vesicle-mediated transport	biological_process	8	circRNA443(TOM1)	1	92	1	475	0.193684
GO:0009723	response to ethylene	biological_process	6	circRNA124(MMK1)	1	92	1	475	0.193684
GO:0008237	metallopeptidase activity	molecular_function	7	circRNA276(ERMP1);circRNA369(ERMP1)	1	92	1	475	0.193684
GO:0006610	ribosomal protein import into nucleus	biological_process	12	circRNA116(KPNB1)	1	92	1	475	0.193684
GO:0009626	plant-type hypersensitive response	biological_process	6	circRNA124(MMK1)	1	92	1	475	0.193684
GO:0009630	gravitropism	biological_process	6	circRNA57(SGR2);circRNA5(SGR2)	1	92	1	475	0.193684
GO:0008460	dTDP-glucose 4,6-dehydratase activity	molecular_function	7	circRNA601(UXS1)	1	92	1	475	0.193684
GO:0009423	chorismate biosynthetic process	biological_process	10	circRNA12(EMB1144)	1	92	1	475	0.193684
GO:0032041	NAD-dependent histone deacetylase activity (H3-K14 specific	molecular_function	9	circRNA456(HDA15)	1	92	1	475	0.193684
GO:0016656	monodehydroascorbate reductase (NADH) activity	molecular_function	7	ciRNA19(NEC3);ciRNA7(NEC3);ciRNA8(NEC3)	1	92	1	475	0.193684
GO:0016874	ligase activity	molecular_function	4	circRNA35(hutH)	1	92	1	475	0.193684
GO:0017186	peptidyl-pyroglutamic acid biosynthetic process, using glutaminyl-peptide cyclotransferase	biological_process	11	circRNA463(QCT)	1	92	1	475	0.193684
GO:0019305	dTDP-rhamnose biosynthetic process	biological_process	10	circRNA601(UXS1)	1	92	1	475	0.193684
GO:0008964	phosphoenolpyruvate carboxylase activity	molecular_function	8	circRNA149(PPC4)	1	92	1	475	0.193684
GO:0016575	histone deacetylation	biological_process	11	circRNA456(HDA15)	1	92	1	475	0.193684
GO:0003871	5-methyltetrahydropteroyltriglutamate-homocysteine S-methyltransferase activity	molecular_function	8	circRNA146(METE);circRNA161(METE)	1	92	1	475	0.193684
GO:0032008	positive regulation of TOR signaling	biological_process	10	circRNA365(alr2800)	1	92	1	475	0.193684
GO:0046592	polyamine oxidase activity	molecular_function	7	circRNA245(PAO2)	1	92	1	475	0.193684
GO:0102489	GTP phosphohydrolase activity	molecular_function	7	circRNA395(APY6)	1	92	1	475	0.193684
GO:0005388	calcium-transporting ATPase activity	molecular_function	10	circRNA213(ACA9)	1	92	1	475	0.193684
GO:0010224	response to UV-B	biological_process	8	circRNA124(MMK1)	1	92	1	475	0.193684
GO:0009934	regulation of meristem structural organization	biological_process	7	circRNA125(KAPP);circRNA138(KAPP);circRNA163(KAPP);circRNA172(KAPP)	1	92	1	475	0.193684
GO:0046564	oxalate decarboxylase activity	molecular_function	7	circRNA608(GLP10)	1	92	1	475	0.193684
GO:0005887	integral component of plasma membrane	cellular_component	6	circRNA213(ACA9);circRNA492(BOR6);circRNA600(STP10)	3	92	9	475	0.243997
GO:0006508	proteolysis	biological_process	7	circRNA15(At1g65240);circRNA276(ERMP1);circRNA369(ERMP1)	2	92	5	475	0.249351
GO:0003674	molecular_function	molecular_function	2	circRNA114(MYOB6);circRNA140(ltnD);circRNA151(EXL6);circRNA166(rep);circRNA310(UBC35);circRNA326(LCR12);circRNA392(UBC35);circRNA409(ADRA2B);circRNA40(UBC35);circRNA42(CCD4);circRNA44(GLOX1);circRNA464(At2g44510);circRNA671(GLOX1);circRNA707(Ghir_A05G032490);circRNA765(UBC35);ciRNA20(CNR6)	12	92	52	475	0.290454
GO:0008150	biological_process	biological_process	2	circRNA114(MYOB6);circRNA140(ltnD);circRNA151(EXL6);circRNA166(rep);circRNA310(UBC35);circRNA326(LCR12);circRNA35(hutH);circRNA392(UBC35);circRNA409(ADRA2B);circRNA40(UBC35);circRNA42(CCD4);circRNA442(WSS1);circRNA44(GLOX1);circRNA464(At2g44510);circRNA671(GLOX1);circRNA707(Ghir_A05G032490);circRNA765(UBC35);ciRNA20(CNR6)	14	92	62	475	0.297073
GO:0005802	trans-Golgi network	cellular_component	7	circRNA124(MMK1);circRNA148(At2g39750);circRNA601(UXS1)	3	92	10	475	0.302382
GO:0009506	plasmodesma	cellular_component	5	circRNA117(ECR);circRNA152(ECR);circRNA156(CRK42);circRNA162(Bp10);circRNA214(3BETAHSD/D3);circRNA246(Bp10);circRNA323(Bp10);circRNA57(SGR2);circRNA594(ECR);circRNA5(SGR2);circRNA608(GLP10);circRNA69(Bp10)	6	92	24	475	0.312216
GO:0016310	phosphorylation	biological_process	7	circRNA125(KAPP);circRNA138(KAPP);circRNA163(KAPP);circRNA172(KAPP);circRNA34(PI4KG2)	2	92	6	475	0.329036
GO:0042742	defense response to bacterium	biological_process	8	circRNA124(MMK1);circRNA242(R40C1)	2	92	6	475	0.329036
GO:0003824	catalytic activity	molecular_function	3	circRNA463(QCT);circRNA601(UXS1)	2	92	6	475	0.329036
GO:0009555	pollen development	biological_process	6	circRNA124(MMK1);circRNA207(GAUT14);circRNA274(GAUT14)	2	92	6	475	0.329036
GO:0009860	pollen tube growth	biological_process	8	circRNA207(GAUT14);circRNA274(GAUT14);circRNA328(PEX4)	2	92	6	475	0.329036
GO:0003910	DNA ligase (ATP) activity	molecular_function	7	circRNA227(LIG4);circRNA303(LIG4)	1	92	2	475	0.350184
GO:0004650	polygalacturonase activity	molecular_function	7	ciRNA29(PGA3);ciRNA6(PGA3)	1	92	2	475	0.350184
GO:0031338	regulation of vesicle fusion	biological_process	8	ciRNA75(TBC1D15)	1	92	2	475	0.350184
GO:0036092	phosphatidylinositol-3-phosphate biosynthetic process	biological_process	11	circRNA10(SAC2);circRNA11(SAC2);circRNA25(SAC2);circRNA305(SAC2)	1	92	2	475	0.350184
GO:0001887	selenium compound metabolic process	biological_process	5	circRNA136(MMT1)	1	92	2	475	0.350184
GO:0030163	protein catabolic process	biological_process	7	circRNA15(At1g65240)	1	92	2	475	0.350184
GO:0048040	UDP-glucuronate decarboxylase activity	molecular_function	7	circRNA601(UXS1)	1	92	2	475	0.350184
GO:0008757	S-adenosylmethionine-dependent methyltransferase activity	molecular_function	7	circRNA136(MMT1)	1	92	2	475	0.350184
GO:0006885	regulation of pH	biological_process	10	ciRNA19(NEC3);ciRNA7(NEC3);ciRNA8(NEC3)	1	92	2	475	0.350184
GO:0030173	integral component of Golgi membrane	cellular_component	7	circRNA506(DDB_G0292320)	1	92	2	475	0.350184
GO:0032790	ribosome disassembly	biological_process	8	circRNA280(HBS1L)	1	92	2	475	0.350184
GO:0008139	nuclear localization sequence binding	molecular_function	7	circRNA116(KPNB1)	1	92	2	475	0.350184
GO:0005355	glucose transmembrane transporter activity	molecular_function	9	circRNA600(STP10)	1	92	2	475	0.350184
GO:0009660	amyloplast organization	biological_process	7	circRNA57(SGR2);circRNA5(SGR2)	1	92	2	475	0.350184
GO:0004707	MAP kinase activity	molecular_function	9	circRNA124(MMK1)	1	92	2	475	0.350184
GO:0009959	negative gravitropism	biological_process	7	circRNA57(SGR2);circRNA5(SGR2)	1	92	2	475	0.350184
GO:0000149	SNARE binding	molecular_function	5	circRNA27(SYP31)	1	92	2	475	0.350184
GO:0005615	extracellular space	cellular_component	4	circRNA151(EXL6)	1	92	2	475	0.350184
GO:0047262	polygalacturonate 4-alpha-galacturonosyltransferase activity	molecular_function	7	circRNA207(GAUT14);circRNA274(GAUT14)	1	92	2	475	0.350184
GO:0000398	mRNA splicing, via spliceosome	biological_process	13	ciRNA55(DBR1)	1	92	2	475	0.350184
GO:0006284	base-excision repair	biological_process	9	ciRNA11(ARP)	1	92	2	475	0.350184
GO:0005635	nuclear envelope	cellular_component	6	circRNA127(IPO11)	1	92	2	475	0.350184
GO:0009073	aromatic amino acid family biosynthetic process	biological_process	10	circRNA12(EMB1144)	1	92	2	475	0.350184
GO:0090502	RNA phosphodiester bond hydrolysis, endonucleolytic	biological_process	10	ciRNA55(DBR1)	1	92	2	475	0.350184
GO:0031625	ubiquitin protein ligase binding	molecular_function	7	circRNA7(UBC38)	1	92	2	475	0.350184
GO:0046854	phosphatidylinositol phosphorylation	biological_process	10	circRNA34(PI4KG2)	1	92	2	475	0.350184
GO:0031965	nuclear membrane	cellular_component	5	circRNA116(KPNB1)	1	92	2	475	0.350184
GO:0030148	sphingolipid biosynthetic process	biological_process	9	circRNA309(SLD2)	1	92	2	475	0.350184
GO:0048364	root development	biological_process	6	circRNA124(MMK1)	1	92	2	475	0.350184
GO:0031201	SNARE complex	cellular_component	6	circRNA27(SYP31)	1	92	2	475	0.350184
GO:0005506	iron ion binding	molecular_function	8	circRNA304(SMO2-2)	1	92	2	475	0.350184
GO:0004089	carbonate dehydratase activity	molecular_function	7	ciRNA19(NEC3);ciRNA7(NEC3);ciRNA8(NEC3)	1	92	2	475	0.350184
GO:0019706	protein-cysteine S-palmitoyltransferase activity	molecular_function	8	circRNA737(PAT03)	1	92	2	475	0.350184
GO:0004190	aspartic-type endopeptidase activity	molecular_function	8	circRNA15(At1g65240)	1	92	2	475	0.350184
GO:0006906	vesicle fusion	biological_process	7	circRNA27(SYP31)	1	92	2	475	0.350184
GO:0003906	DNA-(apurinic or apyrimidinic site) lyase activity	molecular_function	5	ciRNA11(ARP)	1	92	2	475	0.350184
GO:0046323	glucose import	biological_process	12	circRNA600(STP10)	1	92	2	475	0.350184
GO:0010181	FMN binding	molecular_function	7	circRNA12(EMB1144)	1	92	2	475	0.350184
GO:0009966	regulation of signal transduction	biological_process	7	circRNA23(HOS1)	1	92	2	475	0.350184
GO:0016829	lyase activity	molecular_function	4	circRNA287(LAT59)	1	92	2	475	0.350184
GO:0051103	DNA ligation involved in DNA repair	biological_process	9	circRNA227(LIG4);circRNA303(LIG4)	1	92	2	475	0.350184
GO:0046658	anchored component of plasma membrane	cellular_component	6	circRNA219(At4g34480)	1	92	2	475	0.350184
GO:0009505	plant-type cell wall	cellular_component	6	circRNA162(Bp10);circRNA246(Bp10);circRNA323(Bp10);circRNA69(Bp10)	1	92	2	475	0.350184
GO:0090332	stomatal closure	biological_process	5	circRNA242(R40C1)	1	92	2	475	0.350184
GO:0000162	tryptophan biosynthetic process	biological_process	11	circRNA302(PAI1)	1	92	2	475	0.350184
GO:0005484	SNAP receptor activity	molecular_function	5	circRNA27(SYP31)	1	92	2	475	0.350184
GO:0009590	detection of gravity	biological_process	6	circRNA57(SGR2);circRNA5(SGR2)	1	92	2	475	0.350184
GO:0006273	lagging strand elongation	biological_process	10	circRNA227(LIG4);circRNA303(LIG4)	1	92	2	475	0.350184
GO:0034399	nuclear periphery	cellular_component	6	circRNA116(KPNB1)	1	92	2	475	0.350184
GO:0008509	anion transmembrane transporter activity	molecular_function	6	circRNA492(BOR6)	1	92	2	475	0.350184
GO:0007029	endoplasmic reticulum organization	biological_process	6	circRNA230(KMS1);circRNA26(KMS1)	1	92	2	475	0.350184
GO:0016051	carbohydrate biosynthetic process	biological_process	6	circRNA207(GAUT14);circRNA274(GAUT14)	1	92	2	475	0.350184
GO:0030247	polysaccharide binding	molecular_function	5	circRNA219(At4g34480)	1	92	2	475	0.350184
GO:0042626	ATPase activity, coupled to transmembrane movement of substances	molecular_function	8	circRNA2(ABCG31)	1	92	2	475	0.350184
GO:0005783	endoplasmic reticulum	cellular_component	6	circRNA210(MNS1);circRNA230(KMS1);circRNA26(KMS1);circRNA304(SMO2-2);circRNA309(SLD2)	4	92	16	475	0.376182
GO:0003924	GTPase activity	molecular_function	9	circRNA280(HBS1L);circRNA6(SVR3)	2	92	7	475	0.406309
GO:0005975	carbohydrate metabolic process	biological_process	5	circRNA639(ISA1);ciRNA29(PGA3);ciRNA6(PGA3)	2	92	7	475	0.406309
GO:0048046	apoplast	cellular_component	4	circRNA151(EXL6);circRNA310(UBC35);circRNA392(UBC35);circRNA40(UBC35);circRNA765(UBC35)	2	92	7	475	0.406309
GO:0055114	oxidation-reduction process	biological_process	4	circRNA214(3BETAHSD/D3);circRNA245(PAO2);circRNA309(SLD2)	3	92	12	475	0.419687
GO:0030276	clathrin binding	molecular_function	5	circRNA232(At1g60070);circRNA454(At1g60070)	1	92	3	475	0.476576
GO:0048767	root hair elongation	biological_process	6	circRNA117(ECR);circRNA152(ECR);circRNA594(ECR)	1	92	3	475	0.476576
GO:0005730	nucleolus	cellular_component	6	circRNA464(At2g44510)	1	92	3	475	0.476576
GO:0016722	oxidoreductase activity, oxidizing metal ions	molecular_function	5	circRNA162(Bp10);circRNA246(Bp10);circRNA323(Bp10);circRNA69(Bp10)	1	92	3	475	0.476576
GO:0019901	protein kinase binding	molecular_function	7	circRNA125(KAPP);circRNA138(KAPP);circRNA163(KAPP);circRNA172(KAPP)	1	92	3	475	0.476576
GO:0019252	starch biosynthetic process	biological_process	10	circRNA639(ISA1)	1	92	3	475	0.476576
GO:0042542	response to hydrogen peroxide	biological_process	7	circRNA124(MMK1)	1	92	3	475	0.476576
GO:0048589	developmental growth	biological_process	4	circRNA117(ECR);circRNA152(ECR);circRNA594(ECR)	1	92	3	475	0.476576
GO:0090404	pollen tube tip	cellular_component	6	ciRNA84(LIP1)	1	92	3	475	0.476576
GO:0098656	anion transmembrane transport	biological_process	8	circRNA492(BOR6)	1	92	3	475	0.476576
GO:0090630	activation of GTPase activity	biological_process	9	ciRNA75(TBC1D15)	1	92	3	475	0.476576
GO:0009737	response to abscisic acid	biological_process	6	circRNA124(MMK1)	1	92	3	475	0.476576
GO:0007166	cell surface receptor signaling pathway	biological_process	5	ciRNA84(LIP1)	1	92	3	475	0.476576
GO:0030170	pyridoxal phosphate binding	molecular_function	6	circRNA136(MMT1)	1	92	3	475	0.476576
GO:0009574	preprophase band	cellular_component	6	circRNA124(MMK1)	1	92	3	475	0.476576
GO:0017137	Rab GTPase binding	molecular_function	9	ciRNA75(TBC1D15)	1	92	3	475	0.476576
GO:0010468	regulation of gene expression	biological_process	7	circRNA124(MMK1)	1	92	3	475	0.476576
GO:0006633	fatty acid biosynthetic process	biological_process	10	circRNA301(accB)	1	92	3	475	0.476576
GO:0042578	phosphoric ester hydrolase activity	molecular_function	6	circRNA10(SAC2);circRNA11(SAC2);circRNA25(SAC2);circRNA305(SAC2)	1	92	3	475	0.476576
GO:0004675	transmembrane receptor protein serine/threonine kinase activity	molecular_function	9	ciRNA84(LIP1)	1	92	3	475	0.476576
GO:0006888	ER to Golgi vesicle-mediated transport	biological_process	7	circRNA27(SYP31)	1	92	3	475	0.476576
GO:0016301	kinase activity	molecular_function	6	circRNA124(MMK1);circRNA125(KAPP);circRNA138(KAPP);circRNA163(KAPP);circRNA172(KAPP);circRNA34(PI4KG2);ciRNA84(LIP1)	4	92	20	475	0.563865
GO:0006810	transport	biological_process	5	circRNA506(DDB_G0292320)	1	92	4	475	0.578599
GO:0009524	phragmoplast	cellular_component	6	circRNA124(MMK1)	1	92	4	475	0.578599
GO:0032259	methylation	biological_process	4	circRNA136(MMT1)	1	92	4	475	0.578599
GO:0006952	defense response	biological_process	5	circRNA156(CRK42)	1	92	4	475	0.578599
GO:0007010	cytoskeleton organization	biological_process	6	circRNA117(ECR);circRNA152(ECR);circRNA594(ECR)	1	92	4	475	0.578599
GO:0016042	lipid catabolic process	biological_process	6	circRNA57(SGR2);circRNA5(SGR2)	1	92	4	475	0.578599
GO:0051453	regulation of intracellular pH	biological_process	12	circRNA492(BOR6)	1	92	4	475	0.578599
GO:0006979	response to oxidative stress	biological_process	5	circRNA124(MMK1)	1	92	4	475	0.578599
GO:0007033	vacuole organization	biological_process	6	circRNA10(SAC2);circRNA11(SAC2);circRNA25(SAC2);circRNA305(SAC2)	1	92	4	475	0.578599
GO:0016491	oxidoreductase activity	molecular_function	4	circRNA309(SLD2)	1	92	4	475	0.578599
GO:0009705	plant-type vacuole membrane	cellular_component	8	circRNA57(SGR2);circRNA5(SGR2)	1	92	4	475	0.578599
GO:0016887	ATPase activity	molecular_function	9	circRNA63(KIN14G)	1	92	4	475	0.578599
GO:0003777	microtubule motor activity	molecular_function	10	circRNA63(KIN14G)	1	92	4	475	0.578599
GO:0004439	phosphatidylinositol-4,5-bisphosphate 5-phosphatase activity	molecular_function	10	circRNA10(SAC2);circRNA11(SAC2);circRNA25(SAC2);circRNA305(SAC2)	1	92	4	475	0.578599
GO:0009507	chloroplast	cellular_component	7	circRNA151(EXL6);circRNA301(accB);circRNA34(PI4KG2);circRNA35(hutH);circRNA463(QCT);circRNA464(At2g44510);circRNA639(ISA1);ciRNA9(At3g57810)	8	92	42	475	0.589413
GO:0007165	signal transduction	biological_process	4	circRNA124(MMK1);circRNA125(KAPP);circRNA138(KAPP);circRNA163(KAPP);circRNA172(KAPP)	2	92	10	475	0.607282
GO:0005768	endosome	cellular_component	7	circRNA148(At2g39750);circRNA601(UXS1)	2	92	10	475	0.607282
GO:0009651	response to salt stress	biological_process	6	circRNA124(MMK1);circRNA34(PI4KG2)	2	92	10	475	0.607282
GO:0005886	plasma membrane	cellular_component	4	circRNA117(ECR);circRNA125(KAPP);circRNA138(KAPP);circRNA147(PP2C38);circRNA152(ECR);circRNA156(CRK42);circRNA163(KAPP);circRNA172(KAPP);circRNA211(DDB_G0271664);circRNA214(3BETAHSD/D3);circRNA290(PP2C38);circRNA2(ABCG31);circRNA399(PP2C38);circRNA463(QCT);circRNA48(PP2C38);circRNA582(PP2C38);circRNA594(ECR);circRNA601(UXS1);ciRNA18(GILP);ciRNA20(CNR6);ciRNA84(LIP1)	12	92	65	475	0.635113
GO:0007030	Golgi organization	biological_process	6	circRNA230(KMS1);circRNA26(KMS1)	1	92	5	475	0.660911
GO:0005509	calcium ion binding	molecular_function	7	circRNA68(CML5)	1	92	5	475	0.660911
GO:0006970	response to osmotic stress	biological_process	5	circRNA124(MMK1)	1	92	5	475	0.660911
GO:0005507	copper ion binding	molecular_function	8	circRNA162(Bp10);circRNA246(Bp10);circRNA323(Bp10);circRNA69(Bp10)	1	92	5	475	0.660911
GO:0005777	peroxisome	cellular_component	7	circRNA245(PAO2)	1	92	5	475	0.660911
GO:0006887	exocytosis	biological_process	7	circRNA230(KMS1);circRNA26(KMS1)	1	92	5	475	0.660911
GO:0090406	pollen tube	cellular_component	6	circRNA207(GAUT14);circRNA274(GAUT14)	1	92	5	475	0.660911
GO:0005351	carbohydrate:proton symporter activity	molecular_function	7	circRNA600(STP10)	1	92	5	475	0.660911
GO:0016020	membrane	cellular_component	3	circRNA230(KMS1);circRNA26(KMS1);circRNA276(ERMP1);circRNA34(PI4KG2);circRNA369(ERMP1);circRNA443(TOM1);circRNA601(UXS1)	5	92	28	475	0.661557
GO:0005773	vacuole	cellular_component	6	circRNA371(PAP3);circRNA57(SGR2);circRNA5(SGR2)	2	92	11	475	0.661923
GO:0005794	Golgi apparatus	cellular_component	6	circRNA148(At2g39750);circRNA207(GAUT14);circRNA211(DDB_G0271664);circRNA232(At1g60070);circRNA274(GAUT14);circRNA454(At1g60070);circRNA601(UXS1)	5	92	29	475	0.694225
GO:0006468	protein phosphorylation	biological_process	9	circRNA124(MMK1);circRNA156(CRK42);ciRNA84(LIP1)	3	92	18	475	0.711342
GO:0009793	embryo development ending in seed dormancy	biological_process	5	circRNA304(SMO2-2)	1	92	6	475	0.727286
GO:0016757	transferase activity, transferring glycosyl groups	molecular_function	5	circRNA207(GAUT14);circRNA274(GAUT14)	1	92	6	475	0.727286
GO:0005871	kinesin complex	cellular_component	5	circRNA63(KIN14G)	1	92	6	475	0.727286
GO:0007018	microtubule-based movement	biological_process	5	circRNA63(KIN14G)	1	92	6	475	0.727286
GO:0009409	response to cold	biological_process	5	circRNA124(MMK1)	1	92	6	475	0.727286
GO:0016192	vesicle-mediated transport	biological_process	6	circRNA232(At1g60070);circRNA454(At1g60070)	1	92	6	475	0.727286
GO:0043231	intracellular membrane-bounded organelle	cellular_component	5	circRNA213(ACA9)	1	92	6	475	0.727286
GO:0016787	hydrolase activity	molecular_function	4	circRNA395(APY6)	1	92	6	475	0.727286
GO:0061630	ubiquitin protein ligase activity	molecular_function	7	circRNA7(UBC38)	1	92	7	475	0.780782
GO:0006351	transcription, DNA-templated	biological_process	8	circRNA456(HDA15)	1	92	7	475	0.780782
GO:0005096	GTPase activator activity	molecular_function	6	ciRNA75(TBC1D15)	1	92	7	475	0.780782
GO:0009941	chloroplast envelope	cellular_component	7	circRNA304(SMO2-2)	1	92	7	475	0.780782
GO:0012505	endomembrane system	cellular_component	4	ciRNA75(TBC1D15)	1	92	7	475	0.780782
GO:0051301	cell division	biological_process	4	circRNA124(MMK1)	1	92	8	475	0.823876
GO:0005856	cytoskeleton	cellular_component	6	circRNA117(ECR);circRNA152(ECR);circRNA594(ECR)	1	92	8	475	0.823876
GO:0005515	protein binding	molecular_function	4	circRNA124(MMK1);circRNA125(KAPP);circRNA138(KAPP);circRNA147(PP2C38);circRNA163(KAPP);circRNA172(KAPP);circRNA232(At1g60070);circRNA242(R40C1);circRNA290(PP2C38);circRNA301(accB);circRNA399(PP2C38);circRNA454(At1g60070);circRNA48(PP2C38);circRNA582(PP2C38);ciRNA18(GILP)	7	92	46	475	0.827169
GO:0005829	cytosol	cellular_component	6	circRNA117(ECR);circRNA127(IPO11);circRNA12(EMB1144);circRNA136(MMT1);circRNA144(EMB2247);circRNA146(METE);circRNA149(PPC4);circRNA152(ECR);circRNA161(METE);circRNA209(surE);circRNA34(PI4KG2);circRNA594(ECR);circRNA601(UXS1)	10	92	64	475	0.837571
GO:0004842	ubiquitin-protein transferase activity	molecular_function	6	circRNA23(HOS1)	1	92	9	475	0.858573
GO:0005200	structural constituent of cytoskeleton	molecular_function	4	circRNA117(ECR);circRNA152(ECR);circRNA594(ECR)	1	92	9	475	0.858573
GO:0005737	cytoplasm	cellular_component	5	circRNA114(MYOB6);circRNA116(KPNB1);circRNA117(ECR);circRNA136(MMT1);circRNA142(Ascc1);circRNA148(At2g39750);circRNA152(ECR);circRNA209(surE);circRNA227(LIG4);circRNA23(HOS1);circRNA242(R40C1);circRNA303(LIG4);circRNA34(PI4KG2);circRNA365(alr2800);circRNA57(SGR2);circRNA594(ECR);circRNA5(SGR2);circRNA7(UBC38);ciRNA49(At1g05000);ciRNA84(LIP1)	16	92	101	475	0.876815
GO:0004672	protein kinase activity	molecular_function	7	circRNA124(MMK1)	1	92	11	475	0.908951
GO:0046777	protein autophosphorylation	biological_process	10	circRNA34(PI4KG2)	1	92	11	475	0.908951
GO:0005524	ATP binding	molecular_function	5	circRNA124(MMK1);circRNA34(PI4KG2);circRNA395(APY6);circRNA673(PI4KG1);ciRNA84(LIP1)	5	92	41	475	0.929348
GO:0004674	protein serine/threonine kinase activity	molecular_function	8	circRNA156(CRK42);circRNA34(PI4KG2)	2	92	21	475	0.938366
GO:0006355	regulation of transcription, DNA-templated	biological_process	8	circRNA456(HDA15)	1	92	13	475	0.941509
GO:0005774	vacuolar membrane	cellular_component	7	circRNA10(SAC2);circRNA11(SAC2);circRNA25(SAC2);circRNA305(SAC2)	1	92	14	475	0.953156
GO:0008270	zinc ion binding	molecular_function	8	ciRNA19(NEC3);ciRNA7(NEC3);ciRNA8(NEC3)	1	92	18	475	0.980834
GO:0005634	nucleus	cellular_component	6	circRNA10(SAC2);circRNA11(SAC2);circRNA124(MMK1);circRNA131(At3g49140);circRNA157(PEX4);circRNA166(rep);circRNA242(R40C1);circRNA25(SAC2);circRNA305(SAC2);circRNA322(KIN17);circRNA326(LCR12);circRNA328(PEX4);circRNA34(PI4KG2);circRNA397(PEX4);circRNA41(PEX4);circRNA442(WSS1);circRNA456(HDA15);circRNA467(PEX4);circRNA707(Ghir_A05G032490);circRNA724(PEX3);ciRNA11(ARP);ciRNA49(At1g05000);ciRNA55(DBR…	16	92	143	475	0.999336
