# Supplementary material for: Identification and characterization of circular RNAs involved in the fertility stability of cotton CMS-D2 restorer line under heat stress
Source: BMC Plant Biol. 2024 Jan 5;24:32. doi: 10.1186/s12870-023-04706-w (PMC10768462; doi:10.1186/s12870-023-04706-w)
Supplement: Supplementary file 4 — Additional file 4: Table S3. KEGG pathway enrichment analysis of parental genes of DECs. [file 12870_2023_4706_MOESM4_ESM.xlsx]

## Sheet: Sheet1
Additional file 4: Table S3. KEGG pathway enrichment analysis of parental genes of DECs.
pathway_id	pathway_name	Genes	S gene number	TS gene number	B gene number	TB gene number	pvalue
ko00040	Pentose and glucuronate interconversions	circRNA168(PME21);circRNA169(PME21);circRNA170(PME21);circRNA239(PME28);circRNA241(PME21);circRNA287(LAT59);circRNA307(PME21);circRNA313(PME21);circRNA388(PME21);circRNA473(PME21);circRNA50(PME21);circRNA51(PME21);circRNA52(PME21);circRNA53(PME21);circRNA604(PME21);circRNA64(PME21);circRNA65(PME21);circRNA66(PME21);circRNA67(PME21);ciRNA29(PGA3);ciRNA2(PME21);ciRNA6(PGA3)	4	39	7	183	0.038295
ko00100	Steroid biosynthesis	circRNA214(3BETAHSD/D3);circRNA304(SMO2-2)	2	39	2	183	0.0444965
ko00510	N-Glycan biosynthesis	circRNA210(MNS1);circRNA409(ADRA2B)	2	39	2	183	0.0444965
ko00450	Selenocompound metabolism	circRNA136(MMT1);circRNA146(METE);circRNA161(METE)	2	39	3	183	0.115298
ko00500	Starch and sucrose metabolism	circRNA219(At4g34480);circRNA22(At3g43860);circRNA639(ISA1)	3	39	7	183	0.167597
ko00400	Phenylalanine, tyrosine and tryptophan biosynthesis	circRNA12(EMB1144);circRNA302(PAI1)	2	39	4	183	0.199669
ko04075	Plant hormone signal transduction	circRNA124(MMK1)	1	39	1	183	0.213115
ko03450	Non-homologous end-joining	circRNA227(LIG4);circRNA303(LIG4)	1	39	1	183	0.213115
ko00740	Riboflavin metabolism	circRNA371(PAP3)	1	39	1	183	0.213115
ko03060	Protein export	circRNA217(SECA2)	1	39	1	183	0.213115
ko04130	SNARE interactions in vesicular transport	circRNA27(SYP31)	1	39	1	183	0.213115
ko00410	beta-Alanine metabolism	circRNA245(PAO2)	1	39	1	183	0.213115
ko00053	Ascorbate and aldarate metabolism	circRNA162(Bp10);circRNA246(Bp10);circRNA323(Bp10);circRNA69(Bp10)	1	39	1	183	0.213115
ko00240	Pyrimidine metabolism	circRNA209(surE);circRNA395(APY6)	2	39	5	183	0.288911
ko00330	Arginine and proline metabolism	circRNA245(PAO2)	1	39	2	183	0.381733
ko00760	Nicotinate and nicotinamide metabolism	circRNA209(surE)	1	39	2	183	0.381733
ko03050	Proteasome	circRNA310(UBC35);circRNA392(UBC35);circRNA40(UBC35);circRNA765(UBC35)	1	39	2	183	0.381733
ko00280	Valine, leucine and isoleucine degradation	circRNA140(ltnD)	1	39	2	183	0.381733
ko00230	Purine metabolism	circRNA209(surE);circRNA395(APY6)	2	39	7	183	0.461146
ko03008	Ribosome biogenesis in eukaryotes	circRNA673(PI4KG1)	1	39	3	183	0.514951
ko02010	ABC transporters	circRNA2(ABCG31)	1	39	3	183	0.514951
ko03410	Base excision repair	ciRNA11(ARP)	1	39	3	183	0.514951
ko04016	MAPK signaling pathway - plant	circRNA124(MMK1)	1	39	4	183	0.620045
ko00270	Cysteine and methionine metabolism	circRNA146(METE);circRNA161(METE)	1	39	4	183	0.620045
ko00910	Nitrogen metabolism	ciRNA19(NEC3);ciRNA7(NEC3);ciRNA8(NEC3)	1	39	4	183	0.620045
ko00970	Aminoacyl-tRNA biosynthesis	circRNA144(EMB2247)	1	39	4	183	0.620045
ko00710	Carbon fixation in photosynthetic organisms	circRNA149(PPC4)	1	39	5	183	0.702828
ko04626	Plant-pathogen interaction	circRNA68(CML5)	1	39	6	183	0.767939
ko00520	Amino sugar and nucleotide sugar metabolism	circRNA601(UXS1)	1	39	7	183	0.819071
ko04070	Phosphatidylinositol signaling system	circRNA10(SAC2);circRNA11(SAC2);circRNA25(SAC2);circRNA305(SAC2)	1	39	7	183	0.819071
ko00562	Inositol phosphate metabolism	circRNA10(SAC2);circRNA11(SAC2);circRNA25(SAC2);circRNA305(SAC2)	1	39	7	183	0.819071
ko00620	Pyruvate metabolism	circRNA149(PPC4)	1	39	7	183	0.819071
ko03018	RNA degradation	circRNA276(ERMP1);circRNA369(ERMP1)	1	39	8	183	0.859163
ko03013	RNA transport	circRNA116(KPNB1)	1	39	9	183	0.89055
ko04120	Ubiquitin mediated proteolysis	circRNA7(UBC38)	1	39	9	183	0.89055
ko03015	mRNA surveillance pathway	circRNA280(HBS1L)	1	39	11	183	0.934225
ko04141	Protein processing in endoplasmic reticulum	circRNA210(MNS1)	1	39	12	183	0.949139
