# Supplementary material for: Identification and characterization of circular RNAs involved in the fertility stability of cotton CMS-D2 restorer line under heat stress
Source: BMC Plant Biol. 2024 Jan 5;24:32. doi: 10.1186/s12870-023-04706-w (PMC10768462; doi:10.1186/s12870-023-04706-w)
Supplement: Supplementary file 6 — Additional file 6: Table S4. Predicted circRNA-miRNA-mRNA connections for DECs in pollen of NH and SH under HT stress. [file 12870_2023_4706_MOESM6_ESM.xlsx]

## Sheet: ceRNA network
Additional file 6: Table S4. Predicted circRNA-miRNA-mRNA connections for DECs in pollen of NH and SH under HT stress.
RNA	RNA	miRNA	mRNA
circRNA	circRNA456	ath-MIR169j-p5_2ss9GC17TG	At1g60070:Ghir_D01G014560.1
circRNA	circRNA99	ath-MIR169j-p5_2ss9GC17TG	At1g60070:Ghir_D01G014560.1
circRNA	circRNA111	ath-MIR169j-p5_2ss9GC17TG	At1g60070:Ghir_D01G014560.1
circRNA	circRNA673	ath-MIR169j-p5_2ss9GC17TG	At1g60070:Ghir_D01G014560.1
circRNA	circRNA342	ath-MIR169j-p5_2ss9GC17TG	At1g60070:Ghir_D01G014560.1
circRNA	circRNA340	ath-MIR169j-p5_2ss9GC17TG	At1g60070:Ghir_D01G014560.1
circRNA	circRNA148	ath-MIR169j-p5_2ss9GC17TG	At1g60070:Ghir_D01G014560.1
circRNA	circRNA178	ath-MIR169j-p5_2ss9GC17TG	At1g60070:Ghir_D01G014560.1
circRNA	circRNA456	ath-MIR169j-p5_2ss9GC17TG	Bahcc1:Ghir_A09G017890.1
circRNA	circRNA99	ath-MIR169j-p5_2ss9GC17TG	Bahcc1:Ghir_A09G017890.1
circRNA	circRNA111	ath-MIR169j-p5_2ss9GC17TG	Bahcc1:Ghir_A09G017890.1
circRNA	circRNA673	ath-MIR169j-p5_2ss9GC17TG	Bahcc1:Ghir_A09G017890.1
circRNA	circRNA342	ath-MIR169j-p5_2ss9GC17TG	Bahcc1:Ghir_A09G017890.1
circRNA	circRNA340	ath-MIR169j-p5_2ss9GC17TG	Bahcc1:Ghir_A09G017890.1
circRNA	circRNA148	ath-MIR169j-p5_2ss9GC17TG	Bahcc1:Ghir_A09G017890.1
circRNA	circRNA178	ath-MIR169j-p5_2ss9GC17TG	Bahcc1:Ghir_A09G017890.1
circRNA	circRNA456	ath-MIR169j-p5_2ss9GC17TG	tcea1:Ghir_D09G017360.4
circRNA	circRNA99	ath-MIR169j-p5_2ss9GC17TG	tcea1:Ghir_D09G017360.4
circRNA	circRNA111	ath-MIR169j-p5_2ss9GC17TG	tcea1:Ghir_D09G017360.4
circRNA	circRNA673	ath-MIR169j-p5_2ss9GC17TG	tcea1:Ghir_D09G017360.4
circRNA	circRNA342	ath-MIR169j-p5_2ss9GC17TG	tcea1:Ghir_D09G017360.4
circRNA	circRNA340	ath-MIR169j-p5_2ss9GC17TG	tcea1:Ghir_D09G017360.4
circRNA	circRNA148	ath-MIR169j-p5_2ss9GC17TG	tcea1:Ghir_D09G017360.4
circRNA	circRNA178	ath-MIR169j-p5_2ss9GC17TG	tcea1:Ghir_D09G017360.4
circRNA	circRNA456	ath-MIR169j-p5_2ss9GC17TG	Bahcc1:Ghir_A09G017890.2
circRNA	circRNA99	ath-MIR169j-p5_2ss9GC17TG	Bahcc1:Ghir_A09G017890.2
circRNA	circRNA111	ath-MIR169j-p5_2ss9GC17TG	Bahcc1:Ghir_A09G017890.2
circRNA	circRNA673	ath-MIR169j-p5_2ss9GC17TG	Bahcc1:Ghir_A09G017890.2
circRNA	circRNA342	ath-MIR169j-p5_2ss9GC17TG	Bahcc1:Ghir_A09G017890.2
circRNA	circRNA340	ath-MIR169j-p5_2ss9GC17TG	Bahcc1:Ghir_A09G017890.2
circRNA	circRNA148	ath-MIR169j-p5_2ss9GC17TG	Bahcc1:Ghir_A09G017890.2
circRNA	circRNA178	ath-MIR169j-p5_2ss9GC17TG	Bahcc1:Ghir_A09G017890.2
circRNA	circRNA456	ath-MIR169j-p5_2ss9GC17TG	Bahcc1:Ghir_A09G017890.3
circRNA	circRNA99	ath-MIR169j-p5_2ss9GC17TG	Bahcc1:Ghir_A09G017890.3
circRNA	circRNA111	ath-MIR169j-p5_2ss9GC17TG	Bahcc1:Ghir_A09G017890.3
circRNA	circRNA673	ath-MIR169j-p5_2ss9GC17TG	Bahcc1:Ghir_A09G017890.3
circRNA	circRNA342	ath-MIR169j-p5_2ss9GC17TG	Bahcc1:Ghir_A09G017890.3
circRNA	circRNA340	ath-MIR169j-p5_2ss9GC17TG	Bahcc1:Ghir_A09G017890.3
circRNA	circRNA148	ath-MIR169j-p5_2ss9GC17TG	Bahcc1:Ghir_A09G017890.3
circRNA	circRNA178	ath-MIR169j-p5_2ss9GC17TG	Bahcc1:Ghir_A09G017890.3
circRNA	circRNA456	ath-MIR169j-p5_2ss9GC17TG	tcea1:Ghir_D09G017360.6
circRNA	circRNA99	ath-MIR169j-p5_2ss9GC17TG	tcea1:Ghir_D09G017360.6
circRNA	circRNA111	ath-MIR169j-p5_2ss9GC17TG	tcea1:Ghir_D09G017360.6
circRNA	circRNA673	ath-MIR169j-p5_2ss9GC17TG	tcea1:Ghir_D09G017360.6
circRNA	circRNA342	ath-MIR169j-p5_2ss9GC17TG	tcea1:Ghir_D09G017360.6
circRNA	circRNA340	ath-MIR169j-p5_2ss9GC17TG	tcea1:Ghir_D09G017360.6
circRNA	circRNA148	ath-MIR169j-p5_2ss9GC17TG	tcea1:Ghir_D09G017360.6
circRNA	circRNA178	ath-MIR169j-p5_2ss9GC17TG	tcea1:Ghir_D09G017360.6
circRNA	circRNA456	ath-MIR169j-p5_2ss9GC17TG	At3g55350:Ghir_D06G007990.1
circRNA	circRNA99	ath-MIR169j-p5_2ss9GC17TG	At3g55350:Ghir_D06G007990.1
circRNA	circRNA111	ath-MIR169j-p5_2ss9GC17TG	At3g55350:Ghir_D06G007990.1
circRNA	circRNA673	ath-MIR169j-p5_2ss9GC17TG	At3g55350:Ghir_D06G007990.1
circRNA	circRNA342	ath-MIR169j-p5_2ss9GC17TG	At3g55350:Ghir_D06G007990.1
circRNA	circRNA340	ath-MIR169j-p5_2ss9GC17TG	At3g55350:Ghir_D06G007990.1
circRNA	circRNA148	ath-MIR169j-p5_2ss9GC17TG	At3g55350:Ghir_D06G007990.1
circRNA	circRNA178	ath-MIR169j-p5_2ss9GC17TG	At3g55350:Ghir_D06G007990.1
circRNA	circRNA456	ath-MIR169j-p5_2ss9GC17TG	EMB1270:Ghir_A02G015410.2
circRNA	circRNA99	ath-MIR169j-p5_2ss9GC17TG	EMB1270:Ghir_A02G015410.2
circRNA	circRNA111	ath-MIR169j-p5_2ss9GC17TG	EMB1270:Ghir_A02G015410.2
circRNA	circRNA673	ath-MIR169j-p5_2ss9GC17TG	EMB1270:Ghir_A02G015410.2
circRNA	circRNA342	ath-MIR169j-p5_2ss9GC17TG	EMB1270:Ghir_A02G015410.2
circRNA	circRNA340	ath-MIR169j-p5_2ss9GC17TG	EMB1270:Ghir_A02G015410.2
circRNA	circRNA148	ath-MIR169j-p5_2ss9GC17TG	EMB1270:Ghir_A02G015410.2
circRNA	circRNA178	ath-MIR169j-p5_2ss9GC17TG	EMB1270:Ghir_A02G015410.2
circRNA	circRNA456	ath-MIR169j-p5_2ss9GC17TG	SMAX1:Ghir_A05G000740.1
circRNA	circRNA99	ath-MIR169j-p5_2ss9GC17TG	SMAX1:Ghir_A05G000740.1
circRNA	circRNA111	ath-MIR169j-p5_2ss9GC17TG	SMAX1:Ghir_A05G000740.1
circRNA	circRNA673	ath-MIR169j-p5_2ss9GC17TG	SMAX1:Ghir_A05G000740.1
circRNA	circRNA342	ath-MIR169j-p5_2ss9GC17TG	SMAX1:Ghir_A05G000740.1
circRNA	circRNA340	ath-MIR169j-p5_2ss9GC17TG	SMAX1:Ghir_A05G000740.1
circRNA	circRNA148	ath-MIR169j-p5_2ss9GC17TG	SMAX1:Ghir_A05G000740.1
circRNA	circRNA178	ath-MIR169j-p5_2ss9GC17TG	SMAX1:Ghir_A05G000740.1
circRNA	circRNA456	ath-MIR169n-p5_2ss9GC17TG	At1g60070:Ghir_D01G014560.1
circRNA	circRNA99	ath-MIR169n-p5_2ss9GC17TG	At1g60070:Ghir_D01G014560.1
circRNA	circRNA111	ath-MIR169n-p5_2ss9GC17TG	At1g60070:Ghir_D01G014560.1
circRNA	circRNA673	ath-MIR169n-p5_2ss9GC17TG	At1g60070:Ghir_D01G014560.1
circRNA	circRNA342	ath-MIR169n-p5_2ss9GC17TG	At1g60070:Ghir_D01G014560.1
circRNA	circRNA340	ath-MIR169n-p5_2ss9GC17TG	At1g60070:Ghir_D01G014560.1
circRNA	circRNA148	ath-MIR169n-p5_2ss9GC17TG	At1g60070:Ghir_D01G014560.1
circRNA	circRNA178	ath-MIR169n-p5_2ss9GC17TG	At1g60070:Ghir_D01G014560.1
circRNA	circRNA456	ath-MIR169n-p5_2ss9GC17TG	Bahcc1:Ghir_A09G017890.1
circRNA	circRNA99	ath-MIR169n-p5_2ss9GC17TG	Bahcc1:Ghir_A09G017890.1
circRNA	circRNA111	ath-MIR169n-p5_2ss9GC17TG	Bahcc1:Ghir_A09G017890.1
circRNA	circRNA673	ath-MIR169n-p5_2ss9GC17TG	Bahcc1:Ghir_A09G017890.1
circRNA	circRNA342	ath-MIR169n-p5_2ss9GC17TG	Bahcc1:Ghir_A09G017890.1
circRNA	circRNA340	ath-MIR169n-p5_2ss9GC17TG	Bahcc1:Ghir_A09G017890.1
circRNA	circRNA148	ath-MIR169n-p5_2ss9GC17TG	Bahcc1:Ghir_A09G017890.1
circRNA	circRNA178	ath-MIR169n-p5_2ss9GC17TG	Bahcc1:Ghir_A09G017890.1
circRNA	circRNA456	ath-MIR169n-p5_2ss9GC17TG	tcea1:Ghir_D09G017360.4
circRNA	circRNA99	ath-MIR169n-p5_2ss9GC17TG	tcea1:Ghir_D09G017360.4
circRNA	circRNA111	ath-MIR169n-p5_2ss9GC17TG	tcea1:Ghir_D09G017360.4
circRNA	circRNA673	ath-MIR169n-p5_2ss9GC17TG	tcea1:Ghir_D09G017360.4
circRNA	circRNA342	ath-MIR169n-p5_2ss9GC17TG	tcea1:Ghir_D09G017360.4
circRNA	circRNA340	ath-MIR169n-p5_2ss9GC17TG	tcea1:Ghir_D09G017360.4
circRNA	circRNA148	ath-MIR169n-p5_2ss9GC17TG	tcea1:Ghir_D09G017360.4
circRNA	circRNA178	ath-MIR169n-p5_2ss9GC17TG	tcea1:Ghir_D09G017360.4
circRNA	circRNA456	ath-MIR169n-p5_2ss9GC17TG	Bahcc1:Ghir_A09G017890.2
circRNA	circRNA99	ath-MIR169n-p5_2ss9GC17TG	Bahcc1:Ghir_A09G017890.2
circRNA	circRNA111	ath-MIR169n-p5_2ss9GC17TG	Bahcc1:Ghir_A09G017890.2
circRNA	circRNA673	ath-MIR169n-p5_2ss9GC17TG	Bahcc1:Ghir_A09G017890.2
circRNA	circRNA342	ath-MIR169n-p5_2ss9GC17TG	Bahcc1:Ghir_A09G017890.2
circRNA	circRNA340	ath-MIR169n-p5_2ss9GC17TG	Bahcc1:Ghir_A09G017890.2
circRNA	circRNA148	ath-MIR169n-p5_2ss9GC17TG	Bahcc1:Ghir_A09G017890.2
circRNA	circRNA178	ath-MIR169n-p5_2ss9GC17TG	Bahcc1:Ghir_A09G017890.2
circRNA	circRNA456	ath-MIR169n-p5_2ss9GC17TG	Bahcc1:Ghir_A09G017890.3
circRNA	circRNA99	ath-MIR169n-p5_2ss9GC17TG	Bahcc1:Ghir_A09G017890.3
circRNA	circRNA111	ath-MIR169n-p5_2ss9GC17TG	Bahcc1:Ghir_A09G017890.3
circRNA	circRNA673	ath-MIR169n-p5_2ss9GC17TG	Bahcc1:Ghir_A09G017890.3
circRNA	circRNA342	ath-MIR169n-p5_2ss9GC17TG	Bahcc1:Ghir_A09G017890.3
circRNA	circRNA340	ath-MIR169n-p5_2ss9GC17TG	Bahcc1:Ghir_A09G017890.3
circRNA	circRNA148	ath-MIR169n-p5_2ss9GC17TG	Bahcc1:Ghir_A09G017890.3
circRNA	circRNA178	ath-MIR169n-p5_2ss9GC17TG	Bahcc1:Ghir_A09G017890.3
circRNA	circRNA456	ath-MIR169n-p5_2ss9GC17TG	tcea1:Ghir_D09G017360.6
circRNA	circRNA99	ath-MIR169n-p5_2ss9GC17TG	tcea1:Ghir_D09G017360.6
circRNA	circRNA111	ath-MIR169n-p5_2ss9GC17TG	tcea1:Ghir_D09G017360.6
circRNA	circRNA673	ath-MIR169n-p5_2ss9GC17TG	tcea1:Ghir_D09G017360.6
circRNA	circRNA342	ath-MIR169n-p5_2ss9GC17TG	tcea1:Ghir_D09G017360.6
circRNA	circRNA340	ath-MIR169n-p5_2ss9GC17TG	tcea1:Ghir_D09G017360.6
circRNA	circRNA148	ath-MIR169n-p5_2ss9GC17TG	tcea1:Ghir_D09G017360.6
circRNA	circRNA178	ath-MIR169n-p5_2ss9GC17TG	tcea1:Ghir_D09G017360.6
circRNA	circRNA456	ath-MIR169n-p5_2ss9GC17TG	At3g55350:Ghir_D06G007990.1
circRNA	circRNA99	ath-MIR169n-p5_2ss9GC17TG	At3g55350:Ghir_D06G007990.1
circRNA	circRNA111	ath-MIR169n-p5_2ss9GC17TG	At3g55350:Ghir_D06G007990.1
circRNA	circRNA673	ath-MIR169n-p5_2ss9GC17TG	At3g55350:Ghir_D06G007990.1
circRNA	circRNA342	ath-MIR169n-p5_2ss9GC17TG	At3g55350:Ghir_D06G007990.1
circRNA	circRNA340	ath-MIR169n-p5_2ss9GC17TG	At3g55350:Ghir_D06G007990.1
circRNA	circRNA148	ath-MIR169n-p5_2ss9GC17TG	At3g55350:Ghir_D06G007990.1
circRNA	circRNA178	ath-MIR169n-p5_2ss9GC17TG	At3g55350:Ghir_D06G007990.1
circRNA	circRNA456	ath-MIR169n-p5_2ss9GC17TG	EMB1270:Ghir_A02G015410.2
circRNA	circRNA99	ath-MIR169n-p5_2ss9GC17TG	EMB1270:Ghir_A02G015410.2
circRNA	circRNA111	ath-MIR169n-p5_2ss9GC17TG	EMB1270:Ghir_A02G015410.2
circRNA	circRNA673	ath-MIR169n-p5_2ss9GC17TG	EMB1270:Ghir_A02G015410.2
circRNA	circRNA342	ath-MIR169n-p5_2ss9GC17TG	EMB1270:Ghir_A02G015410.2
circRNA	circRNA340	ath-MIR169n-p5_2ss9GC17TG	EMB1270:Ghir_A02G015410.2
circRNA	circRNA148	ath-MIR169n-p5_2ss9GC17TG	EMB1270:Ghir_A02G015410.2
circRNA	circRNA178	ath-MIR169n-p5_2ss9GC17TG	EMB1270:Ghir_A02G015410.2
circRNA	circRNA456	ath-MIR169n-p5_2ss9GC17TG	SMAX1:Ghir_A05G000740.1
circRNA	circRNA99	ath-MIR169n-p5_2ss9GC17TG	SMAX1:Ghir_A05G000740.1
circRNA	circRNA111	ath-MIR169n-p5_2ss9GC17TG	SMAX1:Ghir_A05G000740.1
circRNA	circRNA673	ath-MIR169n-p5_2ss9GC17TG	SMAX1:Ghir_A05G000740.1
circRNA	circRNA342	ath-MIR169n-p5_2ss9GC17TG	SMAX1:Ghir_A05G000740.1
circRNA	circRNA340	ath-MIR169n-p5_2ss9GC17TG	SMAX1:Ghir_A05G000740.1
circRNA	circRNA148	ath-MIR169n-p5_2ss9GC17TG	SMAX1:Ghir_A05G000740.1
circRNA	circRNA178	ath-MIR169n-p5_2ss9GC17TG	SMAX1:Ghir_A05G000740.1
circRNA	circRNA264	gma-MIR6300-p5_6	BHLH30:Ghir_D10G003660.1
circRNA	circRNA111	gma-MIR6300-p5_6	BHLH30:Ghir_D10G003660.1
circRNA	circRNA111	gma-MIR6300-p5_6	BHLH30:Ghir_D10G003660.1
circRNA	circRNA111	gma-MIR6300-p5_6	BHLH30:Ghir_D10G003660.1
circRNA	circRNA484	gma-MIR6300-p5_6	BHLH30:Ghir_D10G003660.1
circRNA	circRNA265	gma-MIR6300-p5_6	BHLH30:Ghir_D10G003660.1
circRNA	circRNA112	gma-MIR6300-p5_6	BHLH30:Ghir_D10G003660.1
circRNA	circRNA112	gma-MIR6300-p5_6	BHLH30:Ghir_D10G003660.1
circRNA	circRNA112	gma-MIR6300-p5_6	BHLH30:Ghir_D10G003660.1
circRNA	circRNA264	gma-MIR6300-p5_6	UBP3:Ghir_A02G015820.2
circRNA	circRNA111	gma-MIR6300-p5_6	UBP3:Ghir_A02G015820.2
circRNA	circRNA111	gma-MIR6300-p5_6	UBP3:Ghir_A02G015820.2
circRNA	circRNA111	gma-MIR6300-p5_6	UBP3:Ghir_A02G015820.2
circRNA	circRNA484	gma-MIR6300-p5_6	UBP3:Ghir_A02G015820.2
circRNA	circRNA265	gma-MIR6300-p5_6	UBP3:Ghir_A02G015820.2
circRNA	circRNA112	gma-MIR6300-p5_6	UBP3:Ghir_A02G015820.2
circRNA	circRNA112	gma-MIR6300-p5_6	UBP3:Ghir_A02G015820.2
circRNA	circRNA112	gma-MIR6300-p5_6	UBP3:Ghir_A02G015820.2
circRNA	circRNA264	gma-MIR6300-p5_6	UBP3:Ghir_D03G003740.3
circRNA	circRNA111	gma-MIR6300-p5_6	UBP3:Ghir_D03G003740.3
circRNA	circRNA111	gma-MIR6300-p5_6	UBP3:Ghir_D03G003740.3
circRNA	circRNA111	gma-MIR6300-p5_6	UBP3:Ghir_D03G003740.3
circRNA	circRNA484	gma-MIR6300-p5_6	UBP3:Ghir_D03G003740.3
circRNA	circRNA265	gma-MIR6300-p5_6	UBP3:Ghir_D03G003740.3
circRNA	circRNA112	gma-MIR6300-p5_6	UBP3:Ghir_D03G003740.3
circRNA	circRNA112	gma-MIR6300-p5_6	UBP3:Ghir_D03G003740.3
circRNA	circRNA112	gma-MIR6300-p5_6	UBP3:Ghir_D03G003740.3
circRNA	circRNA264	gma-MIR6300-p5_6	TRN1:Ghir_A01G016320.1
circRNA	circRNA111	gma-MIR6300-p5_6	TRN1:Ghir_A01G016320.1
circRNA	circRNA111	gma-MIR6300-p5_6	TRN1:Ghir_A01G016320.1
circRNA	circRNA111	gma-MIR6300-p5_6	TRN1:Ghir_A01G016320.1
circRNA	circRNA484	gma-MIR6300-p5_6	TRN1:Ghir_A01G016320.1
circRNA	circRNA265	gma-MIR6300-p5_6	TRN1:Ghir_A01G016320.1
circRNA	circRNA112	gma-MIR6300-p5_6	TRN1:Ghir_A01G016320.1
circRNA	circRNA112	gma-MIR6300-p5_6	TRN1:Ghir_A01G016320.1
circRNA	circRNA112	gma-MIR6300-p5_6	TRN1:Ghir_A01G016320.1
circRNA	circRNA177	gma-miR6300	PCS1:Ghir_A10G022560.1
circRNA	circRNA95	gma-miR6300	PCS1:Ghir_A10G022560.1
circRNA	circRNA94	gma-miR6300	PCS1:Ghir_A10G022560.1
circRNA	circRNA86	gra-MIR8701-p3	Ghir_A05G012740:Ghir_A05G012740.1
circRNA	circRNA430	lja-MIR11079-p5_1ss8AT	PRT6:Ghir_D13G010520.1
circRNA	circRNA259	lja-MIR11079-p5_1ss8AT	PRT6:Ghir_D13G010520.1
circRNA	circRNA195	lja-MIR11079-p5_1ss8AT	PRT6:Ghir_D13G010520.1
circRNA	circRNA430	lja-MIR11079-p5_1ss8AT	PRT6:Ghir_D09G015930.3
circRNA	circRNA259	lja-MIR11079-p5_1ss8AT	PRT6:Ghir_D09G015930.3
circRNA	circRNA195	lja-MIR11079-p5_1ss8AT	PRT6:Ghir_D09G015930.3
circRNA	circRNA430	lja-MIR11079-p5_1ss8AT	OMT:Ghir_D12G025940.1
circRNA	circRNA259	lja-MIR11079-p5_1ss8AT	OMT:Ghir_D12G025940.1
circRNA	circRNA195	lja-MIR11079-p5_1ss8AT	OMT:Ghir_D12G025940.1
circRNA	circRNA346	mtr-miR159a	MYB33:Ghir_A05G029050.1
circRNA	circRNA421	mtr-miR159a	MYB33:Ghir_A05G029050.1
circRNA	circRNA346	mtr-miR159a	MYB33:Ghir_A05G029050.6
circRNA	circRNA421	mtr-miR159a	MYB33:Ghir_A05G029050.6
circRNA	circRNA346	mtr-miR159a	MYB33:Ghir_A05G029050.5
circRNA	circRNA421	mtr-miR159a	MYB33:Ghir_A05G029050.5
circRNA	circRNA484	ptc-miR319e_R+1	MYB33:Ghir_A05G029050.1
circRNA	circRNA484	ptc-miR319e_R+1	MYB33:Ghir_A05G029050.6
circRNA	circRNA484	ptc-miR319e_R+1	MYB33:Ghir_A05G029050.5
circRNA	circRNA484	ptc-miR319e_R+1	BOR2:Ghir_A03G010870.1
