# Supplementary material for: Identification and characterization of circular RNAs involved in the fertility stability of cotton CMS-D2 restorer line under heat stress
Source: BMC Plant Biol. 2024 Jan 5;24:32. doi: 10.1186/s12870-023-04706-w (PMC10768462; doi:10.1186/s12870-023-04706-w)
Supplement: Supplementary file 7 — Additional file 7: Table S5. Divergent and convergent primers used for the validation of eight differentially expressed circRNAs in this study. [file 12870_2023_4706_MOESM7_ESM.xlsx]

## Sheet: Sheet1
Additional file 7: Table S5. Divergent and convergent primers used for the validation of eight differentially expressed circRNAs in this study.
CircRNA ID	Forward Primer (5'→3')	Reverse Primer (5'→3')	PCR Product Size (bp)	destination
circRNA94	GCTGAATTTGATGATTTTTGG	TTGGTTGGACATAGTTTTTTC	144	Divergent primers
circRNA177	CCATCTTTCCCTTCACCATTG	CGGCACTATATGAGTCGCTTG	137
circRNA265	CAACGTGACCAAGCAGATGAC	TGAAACCAGCCCCATCCGCAG	146
circRNA346	GCATCAAAAACTCTCAATCTC	TTCTACCTTCCACTGTCATAG	156
circRNA484	ATTTTGTCAGGAGAAGACCCG	TCTGTTGCGCCTTGTGCTTTG	120
circRNA86	GATAAGGAAGGCGGAGGT	CAATGGTCGTGGATGTAGT	503
circRNA26	GGTTGTTATCCCATTCCC	TCCGCAAGATTTGTCCAG	211
circRNA146	TTGGCTGGTCAGAAAGAT	TCAAGAACCTGGTCGTAG	233
circRNA94	CTGGGTATGCGTTTCTGA	AATCTTGGTTCCTGCTCC	226	Convergent primers
circRNA177	TTCGGTAAAGGATTGGTAGAG	GCTGATAATTGTAGGGTGGC	126
circRNA265	CCATCATAATGCAATCTAGG	AACAATCGGGAAACCAAA	419
circRNA346	GCCTCATTTCCGCTTGTT	TTTATGCCAGCACCGATC	142
circRNA484	AACAGATGCCATAAAGGATAC	CTTCACAGTACACACTTTAAG	264
circRNA86	ATACACCCATAAACCCTAA	TCTATTCCTTCCGACAAC	203
circRNA26	TGTGGACGAATAGACCTG	CTGATGGGAACCCTTGAC	137
circRNA146	CTCATTGGATTGAAGGGTG	GTCTTTGCCGACAACAGC	198
GhActin	ATCCTCCGTCTTGACCTTG	TGTCCGTCAGGCAACTCAT	215
